# Supplementary material for: Isolation, sequencing, and expression analysis of 30 AP2/ERF transcription factors in apple
Source: PeerJ. 2020 Jan 17;8:e8391. doi: 10.7717/peerj.8391 (PMC6970539; doi:10.7717/peerj.8391)
Supplement: File S2 [file peerj-08-8391-s002.xlsx]

## Sheet: Sheet1
	Control			NaCl			Mannitol
	0h	24h	48h	0h	24h	48h	0h	24h	48h
MdERF11	1.00224	1.21362	0.935673	1.00714	0.324479	0.546642	1.00662	2.87373	7.99368	A2
MdERF16	1.00466	0.918284	0.966086	1.00173	0.900735	2.32652	1.00143	1.06264	0.752797	A2
MdERF33	1.00598	1.08508	1.26995	1.00581	0.541478	1.10946	1.00368	2.60326	3.75872	A4
MdERF35	1.01363	1.09361	0.996662	1.00691	1.37718	0.963512	1.00996	1.21973	1.38986	A4
MdERF34	1.05437	0.925832	1.15083	1.01461	0.365208	0.739942	1.02057	0.883692	0.880323	A5
MdERF39	1.00717	1.15735	1.25314	1.00107	0.236786	3.10518	1.00254	5.95724	2.87772	A5
MdERF18	1.00166	0.967816	0.967417	1.00343	0.492724	0.807347	1.00476	1.3855	1.2879	A6
MdERF23	1.00918	1.08995	1.04727	1.006	3.89674	13.2422	1.00912	0.856745	1.00693	A6
MdERF31	1.04242	0.949533	1.0413	1.01761	0.066684	0.169887	1.00107	2.02341	2.6784	B1
MdERF19	1.00622	1.11208	1.21428	1.03234	1.10676	1.27863	1.01818	1.71067	2.81422	B2
MdERF4	1.02542	0.854712	1.01895	1.00551	0.246702	0.323792	1.00123	0.878165	1.20536	B3
MdERF25	1.0082	0.982076	1.14135	1.00389	33.2783	39.94	1.00124	0.153441	0.598116	B3
MdERF28	1.01674	1.14011	0.944299	1.01322	14.8215	16.9644	1.0123	1.19556	2.2847	B3
MdERF32	1.01254	0.959715	1.15389	1.01215	2.98004	4.41994	1.00127	1.8441	2.68035	B3
MdERF24	1.01726	1.06552	1.16107	1.00485	0.886485	5.60454	1.00128	1.15038	1.05394	B4
MdERF5	1.00993	1.31863	1.34688	1.01799	0.0398697	0.0600537	1.00187	1.02387	3.37783	B5
MdERF6	1.0061	0.966987	1.1482	1.02276	0.950364	1.19723	1.00218	2.6178	3.58167	B5
MdERF27	1.0052	1.11248	0.940077	1.00627	1.09892	0.943276	1.00355	1.90382	3.79508	B5
MdERF3	1.03024	0.904761	1.02774	1.00067	1.22657	0.936897	1.003	1.19062	1.2203	B6
MdERF7	1.01937	1.13456	0.911548	1.00518	0.889539	1.11642	1.0002	2.06665	3.12204	B6
MdERF8	1.00519	1.02509	1.1141	1.0025	0.870023	0.923678	1.01092	1.21639	1.27828	B6
MdERF17	1.0209	1.16155	1.0234	1.01602	1.23773	2.621	1.01869	1.44452	1.27897	B6
MdERF22	1.00117	0.998959	1.05657	1.01156	0.322085	1.12856	1.00482	1.20921	1.11839	B6
MdERF26	1.00059	1.06785	0.980786	1.02247	0.432045	1.23429	1.01227	2.18183	3.26503	B6
MdAP2D60	1.02329	0.89687	1.00635	1.00127	0.824842	0.918477	1.00186	1.8747	2.92996	AP2
MdAP2D62	1.00239	0.755616	1.10888	1.00783	1.10561	1.28833	1.00998	2.3784	2.77817	AP2
MdAP2D63	1.02127	1.95582	0.889863	1.0208	1.28696	0.994367	1.00151	0.920626	0.986253	AP2
MdAP2D64	1.00191	0.986289	0.992107	1.0175	0.886454	0.896395	1.01572	1.8372	3.31034	AP2
MdAP2D65	1.00928	1.13695	1.11694	1.01217	0.862825	1.06762	1.00689	2.55441	10.7029	AP2
MdRAV2	1.00497	1.05881	1.25415	1.00605	2.64806	1.70637	1.01119	0.197906	0.36913	RAV
