# Supplementary material for: Isolation, sequencing, and expression analysis of 30 AP2/ERF transcription factors in apple
Source: PeerJ. 2020 Jan 17;8:e8391. doi: 10.7717/peerj.8391 (PMC6970539; doi:10.7717/peerj.8391)
Supplement: File S3 [file peerj-08-8391-s003.xlsx]

## Sheet: Sheet2
	0HPI_RPKM	12HPI_RPKM	18HPI_RPKM	36HPI_RPKM	72HPI_RPKM			12HPI/0HPI_FDR	18HPI/0HP_FDR	36HPI/0HP_FDR	72HPI/0HP_FDR
MdERF4	13.756	28.3755	62.6026	10.7401	7.71528		MdERF4	6.74e-05	3.46e-30	Un	Un
MdERF28	16.0118	39.7436	101.613	53.5171	139.841		MdERF28	2.39e-07	3.24e-47	4.28e-15	1.58e-76
MdERF32	6.38245	43.6675	80.6324	9.56029	38.5299		MdERF32	1.29e-25	3.77e-61	Un	2.47e-21
MdERF5	18.9892	45.9889	37.2496	39.425	16.2016		MdERF5	7.47e-13	Un	1.31e-08	Un
MdERF6	8.22949	15.7129	21.0604	28.958	52.7318		MdERF6	Un	2.96e-06	1.47e-12	9.78e-36
MdERF8	36.8057	41.7574	70.0308	73.7677	55.846		MdERF8	Un	Un	4.43e-16	Un
	0HPI_RPKM	12HPI_RPKM	18HPI_RPKM	36HPI_RPKM	72HPI_RPKM			12HPI/0HPI_FDR	18HPI/0HP_FDR	36HPI/0HP_FDR	72HPI/0HP_FDR
MdERF11	5.41284	6.71772	5.45246	6.48633	8.59186		MdERF11	Un	Un	Un	Un
MdERF16	1.61615	0.59342	1.50275	5.79793	4.78639		MdERF16	Un	Un	5.43e-05	Un
MdERF33	0.1481	0	0	1.29506	0		MdERF33	Un	Un	Un	Un
MdERF35	2.55317	4.345	4.13734	6.57923	5.17363		MdERF35	Un	Un	0.000292986	Un
MdERF34	5.31871	4.56985	2.41094	6.20127	3.23327		MdERF34	Un	Un	Un	Un
MdERF39	0	0	0	0	0		MdERF39	Un	Un	Un	Un
MdERF18	9.50827	7.18052	10.7215	4.13658	19.1233		MdERF18	Un	Un	0.000502261	8.31e-06
MdERF23	0.416089	1.32409	0.279423	0.134759	7.5883		MdERF23	Un	Un	Un	1.31e-12
MdERF31	0.334236	0	0.336682	0	0.67728		MdERF31	Un	Un	Un	Un
MdERF24	5.69468	1.40947	3.61178	5.3281	6.4108		MdERF24	Un	Un	Un	Un
MdERF27	0.170376	0.325307	0.686493	0.827699	2.76194		MdERF27	Un	Un	Un	0.000522199
MdERF3	0.356648	1.19168	0	2.07914	2.16808		MdERF3	Un	Un	Un	Un
MdERF7	0	0.48864	0.257794	0	0		MdERF7	Un	Un	Un	Un
MdERF17	2.9528	0.201354	0.424916	3.89361	1.49585		MdERF17	Un	Un		Un
MdERF22	3.38463	2.0772	1.46117	3.28855	0		MdERF22	Un	Un	Un	0.000279442
MdERF26	0	0	0.943053	0.606417	0.316179		MdERF26	Un	Un	Un	Un
MdAP2D60	0.848206	1.16965	0.37974	0.549419	0.095487		MdAP2D60	Un	Un	Un	Un
MdAP2D62	0.959453	1.48844	0.845666	0.932217	2.0657		MdAP2D62	Un	Un	Un	Un
MdAP2D63	0.295484	0.28209	0.297646	0.861287	0.299377		MdAP2D63	Un	Un	Un	Un
MdAP2D64	0	0.244832	0.129167	0.622944	0.129918		MdAP2D64	Un	Un	Un	Un
MdAP2D65	5.74581	5.21994	5.41446	3.60175	1.12675		MdAP2D65	Un	Un	Un	1.49e-08
	0HPI_RPKM	12HPI_RPKM	18HPI_RPKM	36HPI_RPKM	72HPI_RPKM			12HPI/0HPI_FDR	18HPI/0HP_FDR	36HPI/0HP_FDR	72HPI/0HP_FDR
MdERF19	112.399	133.189	158.002	100.478	129.053		MdERF19	Un	Un	Un	Un
MdERF25	65.939	202.807	488.995	117.988	556.833		MdERF25	6.88e-54	1.53e-264	Un	1.34e-289
MdRAV2	486.886	780.02	952.086	454.586	594.892		MdRAV2	Un	Un	Un	Un
